# Supplementary material for: Expanding Possibilities for Foreign Gene Expression by Cucumber Green Mottle Mosaic Virus Genome-Based Bipartite Vector System
Source: Plants (Basel). 2024 May 19;13(10):1414. doi: 10.3390/plants13101414 (PMC11124972; doi:10.3390/plants13101414)
Supplement: Supplementary file 1 [file plants-13-01414-s001.zip]

Archive with 1 entries (1 files):
- plants-2942528-supplementary.pdf
